# Supplementary material for: Impact of Personal Experience of COVID-19 Disease on Recreational Anglers’ Attitudes and Behaviors
Source: Int J Environ Res Public Health. 2022 Dec 9;19(24):16551. doi: 10.3390/ijerph192416551 (PMC9779481; doi:10.3390/ijerph192416551)
Supplement: Supplementary file 1 [file ijerph-19-16551-s001.zip]

Archive with 1 entries (1 files):
- ijerph-2066983-supplementary.pdf
